# Supplementary material for: Cyclic FEE Peptide Improves Human Sperm Movement Parameters without Modification of Their Energy Metabolism
Source: Int J Mol Sci. 2021 Oct 19;22(20):11263. doi: 10.3390/ijms222011263 (PMC8539654; doi:10.3390/ijms222011263)
Supplement: Supplementary file 1 [file ijms-22-11263-s001.zip]

Archive with 1 entries (1 files):
- ijms-1424284-supplementary.pdf
